# Supplementary material for: Survival Outcomes Associated with the Location of BRCA Mutations in Ovarian Cancer: A Systematic Review and Meta-Analysis
Source: Cancers (Basel). 2025 May 14;17(10):1661. doi: 10.3390/cancers17101661 (PMC12109784; doi:10.3390/cancers17101661)
Supplement: Supplementary file 1 [file cancers-17-01661-s001.zip]

Archive with 3 entries (3 files):
- Supplement S1_Search Strategy.pdf
- Supplementary Figure S1 and S2.pdf
- Supplementary Figure S3.pdf
